# Supplementary material for: Electroconvective viscous fingering in a single polyelectrolyte fluid on a charge selective surface
Source: Nat Commun. 2023 Nov 17;14:7455. doi: 10.1038/s41467-023-43082-9 (PMC10656491; doi:10.1038/s41467-023-43082-9)
Supplement: Supplementary file 6 — Source Data [file 41467_2023_43082_MOESM6_ESM.xlsx]

## Sheet: Fig. 3
Raw data of the figure 3
			voltage [V]	50	49.2923	49.4159	48.3298	47.3187	43.2436	49.0336	49.1267	49.3146	48.8028	46.4959	48.8249
				40	39.5	39.4159	38.6082	38.138	38.547	39.1371	39.443	39.5296	39.3748	36.6257	38.6792
				30	29.5616	29.5313	29.3459	28.3987	28.7359	29.3373	29.5806	29.6035	29.4413	27.7288	28.7672
				20	19.6846	19.6034	19.492	18.7711	18.9466	19.4132	19.5943	19.6506	19.6475	19.6301	19.3019
				10	9.79232	9.74761	9.47807	9.52333	9.43333	9.5513	9.63557	9.664	15.5677	9.67555	8.60919
				5	4.83847	4.84136	4.71468	4.57546	4.57137	4.70317	4.86248	4.75136	5.88741	4.75991	4.67199
				1	0.800906	0.82922	0.837245	0.816648	0.832444	0.813421	0.814539	0.834476	0.827224	0.818488	0.81003
					0	0.1	0.25	0.5	0.75	1	1.25	1.5	1.75	2	1wt%
					PAA concentration [wt%]										PQ-10
			Sc
			voltage [V]	50	555.426	555.424	555.421	555.418	555.413	555.409	555.405	555.401	555.397	555.393	722000		voltage [V]	50	1.18063e+06	1.18656e+06	1.13498e+06	1.08798e+06	908655	1.16827e+06	1.17271e+06	1.1817e+06	1.1573e+06	1.05048e+06	1922.8
				40														40	758143	754918	724295	706760	722001	744276	755957	759279	753344	651822	1206.72
				30														30	424630	423761	418456	391880	401241	418213	425177	425837	421183	373611	667.491
				20														20	188283	186732	184616	171212	174429	183127	186559	187632	187573	187242	300.506
				10														10	46593.7	46169.3	43651.2	44069.1	43240.1	44328.4	45114	45380.6	117762	45489.1	59.7827
				5														5	11375.5	11389.1	10800.9	10172.5	10154.3	10748.3	11488.7	10969.6	16842.4	11009.1	17.6058
				1														1	311.688	334.115	340.613	324.061	336.718	321.504	322.389	338.364	332.509	325.522	0.529241
					0	0.1	0.25	0.5	0.75	1	1.25	1.5	1.75	2	1wt%				0	0.1	0.25	0.5	0.75	1	1.25	1.5	1.75	2	1wt%
					PAA concentration [wt%]										PQ-10				PAA concentration [wt%]										PQ-10
			M
			voltage [V]	50	1	1.29213	1.6809	2.02247	3.97303	44.7303	148.764	217.303	1616.85	7128.09	0.00411656
				40
				30
				20
				10
				5
				1
					0	0.1	0.25	0.5	0.75	1	1.25	1.5	1.75	2	1wt%
					PAA concentration [wt%]										PQ-10
								S1
				50	1.13789	2.13567	2.85595	2.74334	2.84654	2.88347	2.00251	1.59302	0.67713
				40	1.06761	2.33256	2.51631	2.44029	3.09435	2.39272	1.95414	1.74253	0.721893
			Voltage	30	1.19327	1.80014	2.0563	1.89311	2.54131	1.96151	1.86398	0.73251	0.809322
			(V)	20	1.33091	2.11372	2.15012	2.23427	2.21499	2.02336	1.68943	1.6122	1.40201
				10	1.43666	2.00963	1.83931	1.80427	1.81395	1.49761	1.29286	1.55481	1.57522
				5	0.993006	1.55583	1.03158	0.78947	0.928671	1.25648	1.19828	1.06759	0.887638
					0.1	0.25	0.5	0.75	1	1.25	1.5	1.75	2
								PAA concentration (wt%)
								S2
				50	0.69428	0.708418	0.684476	0.640381	0.666042	0.658713	0.555171	0.581631	0.366133
				40	0.612221	0.682492	0.692935	0.663504	0.691494	0.625458	0.57913	0.551362	0.330294
			Voltage	30	0.679491	0.649756	0.72994	0.693612	0.674712	0.629596	0.595517	0.519004	0.384772
			(V)	20	0.653384	0.69108	0.715478	0.69	0.682524	0.66029	0.557793	0.541742	0.318387
				10	0.654804	0.692507	0.670844	0.635989	0.619629	0.556585	0.569051	0.411133	0.534736
				5	0.663564	0.635786	0.644456	0.528899	0.451491	0.467537	0.416011	0.388729	0.357814
					0.1	0.25	0.5	0.75	1	1.25	1.5	1.75	2
								PAA concentration (wt%)
							λ
				50	0.615072	0.601885	0.497819	0.464733	0.427265	0.264809	0.223018	0.105738
				40	0.55631	0.610579	0.320521	0.451914	0.317396	0.322406	0.1181	0.0310109
			Voltage	30	0.509132	0.586055	0.346125	0.402188	0.31671	0.250623	0.115184	0.0852618
			(V)	20	0.565858	0.501488	0.341981	0.427194	0.332717	0.215205	0.108228	0.0449121
				10	0.526276	0.467333	0.385837	0.338909	0.221663	0.207222	0.0746701	0.0439642
				5			0.416823	0.227056	0.110831	0.047087	0.0403033	0.0365059
					0.25	0.5	0.75	1	1.25	1.5	1.75	2
							PAA concentration (wt%)

## Sheet: Fig. 4a,b,c
The first normal stress difference (N1), zero-shear viscosity (μ_b), yield stress (τ_y)
							PAA 0.1wt%		PAA 0.5wt%		PAA 1wt%		PAA 1.5wt%		PAA 2wt%
		PAA concentration [wt%]	Averaged N1 [Pa]	zero-shear viscosity μ_b [Pa s]	Yield stress τ_y [Pa]		Shear rate	N1	Shear rate	N1	Shear rate	The first normal stress difference	Shear rate	N1	Shear rate	N1
		0.1	2.00058	0.00115	0		0.0100245	1.14072	0.0100028	2.59217	0.0100011	3.0659	0.050006	14.1119	0.0100016	0.0940127
		0.5	3.37679	0.0018	0		0.0125936	1.31045	0.0125911	2.80382	0.0125916	3.30453	0.0629547	15.613	0.0125909	0.137492
		1	6.42239	0.03981	0.01173		0.0158614	1.46021	0.0158506	2.92634	0.0158514	3.50728	0.0792548	16.9173	0.0158513	0.194987
		1.5	23.1658	0.1934	0.08363		0.0199154	1.63467	0.0199542	3.10096	0.0199561	3.77291	0.0997748	18.345	0.0199559	0.28407
		2	17.1187	6.344	0.3722		0.0251036	1.73868	0.0251211	3.30183	0.0251227	3.91841	0.125613	19.8145	0.0251226	0.38573
							0.0316224	1.82419	0.0316264	3.43288	0.0316275	4.09536	0.158134	21.2726	0.0316272	0.530451
							0.0397899	2.00933	0.0398225	3.55079	0.0398156	4.30856	0.199079	22.7423	0.0398149	0.739111
							0.0501051	2.0991	0.0501272	3.63269	0.0501268	4.6321	0.250625	24.1382	0.0501273	1.07555
							0.0631173	2.20918	0.0631083	3.79226	0.0631047	5.61821	0.315519	25.7143	0.0631054	1.99188
							0.0794476	2.264	0.0794404	3.88312	0.079444	6.42969	0.397219	27.1361	0.0794453	3.28434
							0.100013	2.33656	0.100017	3.90621	0.100013	6.94871	0.500063	28.2621	0.100015	4.82918
							0.125931	2.41937	0.125906	3.94184	0.125916	7.5108	0.629541	29.2148	0.125908	7.10274
							0.158512	2.45007	0.15852	3.9816	0.158506	7.96307	0.792548	30.149	0.15851	10.0512
							0.199547	2.53213	0.199557	4.01316	0.199561	8.07252	0.997748	30.8898	0.199558	13.0043
							0.251229	2.53329	0.251224	3.99319	0.251228	8.24894			0.251218	17.0941
							0.316269	2.52358	0.316268	3.86574	0.316272	8.39607			0.316269	22.2951
							0.398178	2.426	0.398166	3.67427	0.398162	8.59831			0.398162	29.4365
							0.501255	2.16518	0.501523	3.3468	0.501263	8.77803			0.501126	38.6137
							0.631044	1.89138	0.631246	3.00163	0.631053	9.01803			0.630592	51.2828
							0.794406	1.64755	0.794592	2.39653	0.794441	9.23258			0.794446	67.719
							1.00019	1.39655	1.00098	1.77479	1.00014	9.45022			1.00044	89.3459
							Averaged N1	2.00058	Averaged N1	3.37679	Averaged N1	6.42239	Averaged N1	23.1658	Averaged N1	17.1187

## Sheet: Fig. 4d,e,f
Onset time of finger, the number of fingers, width of the finger
		PAA concentration [wt%]	zero-shear viscosity μ_b [Pa s]	onset time [t]	the number of fingers	width [mm]
		0.5	0.0018	0.6	54	0.1635
		1	0.03981	0.4	52	0.1319
		1.5	0.1934	0.8	13	0.2998
		2	6.344	2	2	0.6005

## Sheet: Figure5
Raw data of figure 5
		50								0.4975	1.075
		40								0.575	0.575
	Voltage	30			Straight Finger					0.54125	0.47375
	(V)	20							0.2905	0.31	0.55625
		10						0.2625	0.250688	0.36225	0.39375
		5				0.153184	0.2	0.183875	0.27075	0.3	0.41875
			0.1	0.25	0.5	0.75	1	1.25	1.5	1.75	2
						PAA concentration (wt%)
		50								1453.51	2867.53
		40								1164.58	2297.52
	Voltage	30			Straight Finger					872.696	1721.68
	(V)	20							231.656	580.814	1145.85
		10						96.7803	115.122	288.638	569.435
		5				9.10423	27.5944	47.8464	56.9144	142.698	281.519
			0.1	0.25	0.5	0.75	1	1.25	1.5	1.75	2
						PAA concentration (wt%)
